# Supplementary material for: Comparative temporal transcriptome analyses of SARS-CoV-2 delta and omicron variants ex-vivo infection in cat lung explant culture
Source: Front Cell Infect Microbiol. 2025 Oct 22;15:1553464. doi: 10.3389/fcimb.2025.1553464 (PMC12586921; doi:10.3389/fcimb.2025.1553464)
Supplement: Supplementary file 2 [file Table1.xlsx]

## Sheet: Delta_Profile_BP
	Biological processes enriched after Delta Variant infection in profil0 and profile9 (p.val ≤ 0.05)
Profile	GO_Term	Category	Term	Count	PValue	Genes	Fold Enrichment
Profile0	BP	GOTERM_BP_DIRECT	GO:0007165~signal transduction	22	0.00496675	TENM1, BEX3, ANGPT4, TAMALIN, MYOC, HHIP, LRRK2, NPR3, PPP2R5A, ARHGAP6, RND3, GLDN, PITPNC1, RND1, SCUBE2, GJA1, OLFM3, LOC101085573, NOSTRIN, SPARCL1, CD34, PLPP1	1.94046
Profile0	BP	GOTERM_BP_DIRECT	GO:0030198~extracellular matrix organization	17	2.14015e-07	POSTN, ECM2, EGFL6, COL16A1, COL13A1, NDNF, NPNT, MMP23, ADAMTS4, ADAMTS5, SMOC2, ADAMTS2, SMOC1, SPOCK2, COL8A1, ADAMTS8, ADAMTS9	5.13418
Profile0	BP	GOTERM_BP_DIRECT	GO:0030154~cell differentiation	15	0.00588215	ANGPT1, CAV1, RARRES2, APOA2, ETV1, NR2F2, CHRDL1, FGF2, FSTL4, ETV5, CLEC19A, ID1, ID4, FGF20, CNMD	2.30892
Profile0	BP	GOTERM_BP_DIRECT	GO:0008284~positive regulation of cell population proliferation	14	0.00258228	TSC22D1, TGFB3, S100A1, LIFR, AVPR1A, IGF1, FGF2, EFNB2, DPP4, FGF20, S1PR1, PLAC8B, S100P, CRLF2	2.65098
Profile0	BP	GOTERM_BP_DIRECT	GO:0007155~cell adhesion	13	0.00254798	POSTN, SPON1, EGFL6, LAMA2, NPNT, PARD3B, EFNB2, DPP4, CLDN11, STAB1, CLDN18, CLDN16, VCL	2.79428
Profile0	BP	GOTERM_BP_DIRECT	GO:0010628~positive regulation of gene expression	13	0.0273345	ANGPT1, HMGB2, IGF1, FGF2, ACTG2, DLL4, GJA1, LAMP3, LOC101093286, LMNA, TMEM119, FGF20, RBMS3	2.03387
Profile0	BP	GOTERM_BP_DIRECT	GO:0001525~angiogenesis	12	0.000135879	ACVRL1, CALCRL, HEY1, ANGPT1, EPAS1, GJA5, NPR3, S1PR1, HOXB3, RAMP1, GLUL, APOLD1	4.21038
Profile0	BP	GOTERM_BP_DIRECT	GO:0043066~negative regulation of apoptotic process	12	0.0160068	ANGPT4, OPN3, TSC22D1, TNFRSF18, HGF, HTR2B, CD38, PLAC8B, HSPB1, IGF1, PTMS, AQP1	2.29965
Profile0	BP	GOTERM_BP_DIRECT	GO:0010629~negative regulation of gene expression	9	0.0259349	DLL4, ACVRL1, GJA1, ACE, ATOH8, HMGB2, CD34, ROS1, RBMS3	2.54118
Profile0	BP	GOTERM_BP_DIRECT	GO:0045766~positive regulation of angiogenesis	8	0.00296518	ACVRL1, CCBE1, CCL24, ANGPT4, NOS3, HSPB1, CD34, AQP1	4.19496
Profile0	BP	GOTERM_BP_DIRECT	GO:0006869~lipid transport	7	0.000652367	ABCA10, ABCA6, ABCA9, APOA2, APOA1, ABCA8, APOLD1	6.54949
Profile0	BP	GOTERM_BP_DIRECT	GO:0010811~positive regulation of cell-substrate adhesion	6	0.000305104	ECM2, EGFL6, SPOCK2, COL8A1, NDNF, NPNT	9.87262
Profile0	BP	GOTERM_BP_DIRECT	GO:0016525~negative regulation of angiogenesis	6	0.0138177	ANGPT4, SERPINF1, STAB1, SEMA3E, ISM1, CNMD	4.21038
Profile0	BP	GOTERM_BP_DIRECT	GO:0007160~cell-matrix adhesion	6	0.0236729	COL13A1, FGG, ITGA8, ITGA7, NPNT, CD34	3.67059
Profile0	BP	GOTERM_BP_DIRECT	GO:0009952~anterior/posterior pattern specification	6	0.0341864	BTG2, HEY1, ZBTB16, HOXB3, NR2F2, PCSK5	3.32914
Profile0	BP	GOTERM_BP_DIRECT	GO:0030334~regulation of cell migration	6	0.0437077	LAMA2, LMNA, FGF20, LDB2, FGF2, VCL	3.11202
Profile0	BP	GOTERM_BP_DIRECT	GO:0002042~cell migration involved in sprouting angiogenesis	5	0.000455651	EFNB2, NR4A1, LOC101093286, CLEC14A, SLIT2	13.2549
Profile0	BP	GOTERM_BP_DIRECT	GO:0001937~negative regulation of endothelial cell proliferation	5	0.00143314	ACVRL1, CAV1, ATOH8, NR2F2, CNMD	9.94118
Profile0	BP	GOTERM_BP_DIRECT	GO:0031032~actomyosin structure organization	5	0.00334923	DMPK, LIMCH1, CDC42BPG, MYH11, CNN3	7.95295
Profile0	BP	GOTERM_BP_DIRECT	GO:0001938~positive regulation of endothelial cell proliferation	5	0.0190075	ACVRL1, CCL24, NR4A1, EGFL7, HTR2B	4.86915
Profile0	BP	GOTERM_BP_DIRECT	GO:0030324~lung development	5	0.0329299	CCBE1, ADAMTS2, EPAS1, GPC3, FGF2	4.11359
Profile0	BP	GOTERM_BP_DIRECT	GO:0045669~positive regulation of osteoblast differentiation	5	0.0366547	SCUBE2, TMEM119, IGF1, NPNT, LTF	3.97647
Profile0	BP	GOTERM_BP_DIRECT	GO:0071456~cellular response to hypoxia	5	0.0406125	ANGPT4, EPAS1, LMNA, NDNF, AQP1	3.8482
Profile0	BP	GOTERM_BP_DIRECT	GO:0048251~elastic fiber assembly	4	0.000469196	MFAP4, EFEMP2, MYH11, FBLN5	23.8588
Profile0	BP	GOTERM_BP_DIRECT	GO:0043129~surfactant homeostasis	4	0.0041435	NAPSA, EPAS1, SFTPD, ADGRF5	11.9294
Profile0	BP	GOTERM_BP_DIRECT	GO:0001935~endothelial cell proliferation	4	0.0132393	APOA1, COL8A1, NOX5, CD34	7.95295
Profile0	BP	GOTERM_BP_DIRECT	GO:2000352~negative regulation of endothelial cell apoptotic process	4	0.018274	ANGPT1, FGG, NDNF, ANGPTL4	7.06929
Profile0	BP	GOTERM_BP_DIRECT	GO:0048843~negative regulation of axon extension involved in axon guidance	4	0.018274	SEMA5A, SEMA6A, SEMA6D, SEMA3E	7.06929
Profile0	BP	GOTERM_BP_DIRECT	GO:0043536~positive regulation of blood vessel endothelial cell migration	4	0.0201566	ANGPT4, ANGPT1, NOS3, HSPB1	6.81681
Profile0	BP	GOTERM_BP_DIRECT	GO:0071526~semaphorin-plexin signaling pathway	4	0.0201566	SEMA5A, SEMA6A, SEMA6D, SEMA3E	6.81681
Profile0	BP	GOTERM_BP_DIRECT	GO:0050919~negative chemotaxis	4	0.0242299	SEMA6A, SEMA6D, SEMA3E, SLIT2	6.36236
Profile0	BP	GOTERM_BP_DIRECT	GO:0050767~regulation of neurogenesis	4	0.0242299	DLL4, HEY1, HMGB2, HOXB3	6.36236
Profile0	BP	GOTERM_BP_DIRECT	GO:0030513~positive regulation of BMP signaling pathway	4	0.0242299	ACVRL1, BMPER, GPC3, ELAPOR2	6.36236
Profile0	BP	GOTERM_BP_DIRECT	GO:0001974~blood vessel remodeling	4	0.033606	DLL4, ACVRL1, EPAS1, NPR3	5.61384
Profile0	BP	GOTERM_BP_DIRECT	GO:0031623~receptor internalization	4	0.0389017	DNM3, CALCRL, CAV1, RAMP1	5.30196
Profile0	BP	GOTERM_BP_DIRECT	GO:0048286~lung alveolus development	4	0.041699	PKDCC, SFTPD, CLDN18, TCF21	5.15867
Profile0	BP	GOTERM_BP_DIRECT	GO:0035108~limb morphogenesis	3	0.0211545	PKDCC, NFIA, PCSK5	13.0139
Profile0	BP	GOTERM_BP_DIRECT	GO:0042730~fibrinolysis	3	0.025039	CPB2, PROS1, FGG	11.9294
Profile0	BP	GOTERM_BP_DIRECT	GO:0001946~lymphangiogenesis	3	0.0291884	ACVRL1, CCBE1, CLEC14A	11.0118
Profile0	BP	GOTERM_BP_DIRECT	GO:0044344~cellular response to fibroblast growth factor stimulus	3	0.0335902	DLL4, NR4A1, NDNF	10.2252
Profile0	BP	GOTERM_BP_DIRECT	GO:0048514~blood vessel morphogenesis	3	0.0335902	EFNB2, GJA1, NR2F2	10.2252
Profile0	BP	GOTERM_BP_DIRECT	GO:0031589~cell-substrate adhesion	3	0.0382319	VWF, ANGPT1, SORBS1	9.54354
Profile0	BP	GOTERM_BP_DIRECT	GO:0042157~lipoprotein metabolic process	3	0.0382319	APOA2, APOA1, APOLD1	9.54354
Profile0	BP	GOTERM_BP_DIRECT	GO:0003094~glomerular filtration	3	0.0431016	ADGRF5, CD34, AQP1	8.94706
Profile0	BP	GOTERM_BP_DIRECT	GO:0035924~cellular response to vascular endothelial growth factor stimulus	3	0.0481879	DLL4, NR4A1, SEMA6A	8.42077
Profile9	BP	GOTERM_BP_DIRECT	GO:0006954~inflammatory response	8	0.000142003	CXCL9, MCP-1, NOS2, CSF1, LOC101094593, CCL5, WNT5A, KIT	6.9732
Profile9	BP	GOTERM_BP_DIRECT	GO:0042531~positive regulation of tyrosine phosphorylation of STAT protein	5	0.000102393	TSLP, CCL5, KIT, PARP14, CRLF1	20.2792
Profile9	BP	GOTERM_BP_DIRECT	GO:0071222~cellular response to lipopolysaccharide	5	0.00180505	CXCL9, NOS2, LOC101094593, WNT5A, NR1D1	9.55463
Profile9	BP	GOTERM_BP_DIRECT	GO:0045071~negative regulation of viral genome replication	4	0.000637821	RSAD2, OAS2, OAS3, CCL5	23.3807
Profile9	BP	GOTERM_BP_DIRECT	GO:0070098~chemokine-mediated signaling pathway	4	0.00110803	CXCL9, MCP-1, LOC101094593, CCL5	19.3889
Profile9	BP	GOTERM_BP_DIRECT	GO:0030593~neutrophil chemotaxis	4	0.00453705	CXCL9, MCP-1, LOC101094593, CCL5	11.8649
Profile9	BP	GOTERM_BP_DIRECT	GO:0071346~cellular response to type II interferon	4	0.00533643	MCP-1, NOS2, CCL5, WNT5A	11.1964
Profile9	BP	GOTERM_BP_DIRECT	GO:0051607~defense response to virus	4	0.0415715	CXCL9, RSAD2, OAS2, OAS3	5.16198
Profile9	BP	GOTERM_BP_DIRECT	GO:0090280~positive regulation of calcium ion import	3	0.000861894	MCP-1, STC1, GCG	66.2454
Profile9	BP	GOTERM_BP_DIRECT	GO:0048245~eosinophil chemotaxis	3	0.00438985	MCP-1, CCL5, SCG2	29.8104
Profile9	BP	GOTERM_BP_DIRECT	GO:0032728~positive regulation of interferon-beta production	3	0.0116989	POLR3C, OAS2, OAS3	18.0669
Profile9	BP	GOTERM_BP_DIRECT	GO:0001756~somitogenesis	3	0.0153284	KAT2A, PRKDC, WNT5A	15.6897
Profile9	BP	GOTERM_BP_DIRECT	GO:0031648~protein destabilization	3	0.0193764	PRKDC, HTT, NR1D1	13.8653
Profile9	BP	GOTERM_BP_DIRECT	GO:0061844~antimicrobial humoral immune response mediated by antimicrobial peptide	3	0.0202343	CXCL9, TSLP, LOC101094593	13.5502
Profile9	BP	GOTERM_BP_DIRECT	GO:0071347~cellular response to interleukin-1	3	0.0276466	MCP-1, CCL5, NR1D1	11.4656
Profile9	BP	GOTERM_BP_DIRECT	GO:0032760~positive regulation of tumor necrosis factor production	3	0.0487759	OAS2, OAS3, WNT5A	8.39731
Profile9	BP	GOTERM_BP_DIRECT	GO:0002327~immature B cell differentiation	2	0.0197595	PRKDC, KIT	99.3681
Profile9	BP	GOTERM_BP_DIRECT	GO:0060700~regulation of ribonuclease activity	2	0.029494	OAS2, OAS3	66.2454
Profile9	BP	GOTERM_BP_DIRECT	GO:0046600~negative regulation of centriole replication	2	0.0391329	KAT2A, TRIM37	49.6841
Profile9	BP	GOTERM_BP_DIRECT	GO:0009062~fatty acid catabolic process	2	0.0391329	ACOT7, LPIN3	49.6841
Profile9	BP	GOTERM_BP_DIRECT	GO:1905037~autophagosome organization	2	0.0439167	ULK3, PIK3C2B	44.1636
Profile9	BP	GOTERM_BP_DIRECT	GO:0010820~positive regulation of T cell chemotaxis	2	0.0486771	CCL5, WNT5A	39.7473

## Sheet: Delta_Profile_KEGG
	KEGG pathways enriched after Delta Variant infection in profil0 and profile9 (p.val ≤ 0.05)
Profile	Pathway	Category	Term	Count	PValue	Genes	Fold Enrichment
Profile0	KEGG	KEGG_PATHWAY	fca04820:Cytoskeleton in muscle cells	19	1.44088e-05	LAMA2, NEBL, TPM2, SYNPO2, TNNC1, ELN, FHL1, ACTG2, CSRP2, DES, LMNA, ITGA8, ITGA7, XIRP2, MYH11, MYL9, SNTB1, VCL, LOC105261153	3.33319
Profile0	KEGG	KEGG_PATHWAY	fca04151:PI3K-Akt signaling pathway	16	0.0263644	ANGPT4, TNXB, CSF3R, LAMA2, VWF, ANGPT1, NOS3, HGF, PPP2R5A, IGF1, FGF2, NR4A1, LOC101093286, FGF20, ITGA8, ITGA7	1.84476
Profile0	KEGG	KEGG_PATHWAY	fca04010:MAPK signaling pathway	14	0.0319611	ANGPT4, ANGPT1, TGFB3, DUSP1, HGF, CACNA2D1, HSPB1, FOS, CACNA1C, IGF1, FGF2, NR4A1, FGF20, LOC105260573	1.90569
Profile0	KEGG	KEGG_PATHWAY	fca05410:Hypertrophic cardiomyopathy	13	5.34999e-06	ACE, LAMA2, TGFB3, TPM2, TNNC1, CACNA2D1, CACNA1C, IGF1, DES, LMNA, ITGA8, ITGA7, SNTB1	5.291
Profile0	KEGG	KEGG_PATHWAY	fca04020:Calcium signaling pathway	13	0.0232452	NOS3, TNNC1, HGF, HTR2B, ADRB2, AVPR1A, CACNA1C, FGF2, RYR3, ITPKC, FGF20, CD38, PLCB1	2.0668
Profile0	KEGG	KEGG_PATHWAY	fca05414:Dilated cardiomyopathy	12	4.41719e-05	DES, LAMA2, TGFB3, TPM2, TNNC1, CACNA2D1, LMNA, ITGA8, ITGA7, IGF1, CACNA1C, SNTB1	4.69615
Profile0	KEGG	KEGG_PATHWAY	fca04360:Axon guidance	12	0.00524982	SEMA5A, ROBO2, EFNB2, TRPC6, SEMA6A, ABLIM3, SEMA6D, LOC101093286, SEMA3E, SLIT2, MYL9, RND1	2.66885
Profile0	KEGG	KEGG_PATHWAY	fca04510:Focal adhesion	11	0.0264675	TNXB, LAMA2, VWF, CAV1, HGF, LOC101093286, ITGA8, ITGA7, IGF1, MYL9, VCL	2.21634
Profile0	KEGG	KEGG_PATHWAY	fca04610:Complement and coagulation cascades	10	0.000218116	LOC102900754, CPB2, F8, C7, VWF, PROS1, FGG, SERPING1, A2M, LOC101094346	4.78824
Profile0	KEGG	KEGG_PATHWAY	fca05207:Chemical carcinogenesis - receptor activation	10	0.0326218	DLL4, MGST3, LOC101093286, FGF20, LOC105260134, LOC101083114, ADRB2, FOS, CACNA1C, FGF2	2.26111
Profile0	KEGG	KEGG_PATHWAY	fca05412:Arrhythmogenic right ventricular cardiomyopathy	9	0.00125296	GJA1, DES, LAMA2, CACNA2D1, LMNA, ITGA8, ITGA7, CACNA1C, SNTB1	4.21034
Profile0	KEGG	KEGG_PATHWAY	fca04270:Vascular smooth muscle contraction	9	0.0168978	PPP1R14A, CALCRL, MYH11, AVPR1A, CACNA1C, PLCB1, RAMP1, MYL9, ACTG2	2.73358
Profile0	KEGG	KEGG_PATHWAY	fca04921:Oxytocin signaling pathway	9	0.0317892	RGS2, NOS3, CACNA2D1, CD38, FOS, CACNA1C, PLCB1, MYL9, RYR3	2.42583
Profile0	KEGG	KEGG_PATHWAY	fca04974:Protein digestion and absorption	8	0.011148	DPP4, CPB2, COL16A1, COL13A1, XPNPEP2, COL14A1, ELN, COL8A1	3.256
Profile0	KEGG	KEGG_PATHWAY	fca00982:Drug metabolism - cytochrome P450	6	0.00244464	MAOA, MGST3, LOC101086441, FMO1, FMO2, LOC101083114	6.26154
Profile0	KEGG	KEGG_PATHWAY	fca00330:Arginine and proline metabolism	6	0.00854296	ALDH1B1, ALDH2, NOS3, MAOA, HOGA1, SAT1	4.69615
Profile0	KEGG	KEGG_PATHWAY	fca00983:Drug metabolism - other enzymes	6	0.0124798	LOC109496736, MGST3, NME3, LOC101083114, XDH, CES1	4.28421
Profile9	KEGG	KEGG_PATHWAY	fca01100:Metabolic pathways	17	0.0313298	ALG8, ACOT7, NOS2, XYLT2, PLA2G3, UPB1, LSS, CNDP1, ASS1, PIK3C2B, FADS2, PFKL, GNPDA1, MGAT5, DHCR7, COLGALT1, LPIN3	1.68076
Profile9	KEGG	KEGG_PATHWAY	fca04668:TNF signaling pathway	7	9.25102e-05	MCP-1, JAG1, CSF1, LOC101094593, CCL5, MMP9, MAPK12	9.23773
Profile9	KEGG	KEGG_PATHWAY	fca04060:Cytokine-cytokine receptor interaction	7	0.00917768	CXCL9, MCP-1, TSLP, CSF1, TNFSF15, LOC101094593, CCL5	3.79407
Profile9	KEGG	KEGG_PATHWAY	fca05164:Influenza A	6	0.00375523	MCP-1, NLRX1, RSAD2, OAS2, OAS3, CCL5	5.65575
Profile9	KEGG	KEGG_PATHWAY	fca04621:NOD-like receptor signaling pathway	6	0.00385589	MCP-1, NLRX1, OAS2, OAS3, CCL5, MAPK12	5.62084
Profile9	KEGG	KEGG_PATHWAY	fca04010:MAPK signaling pathway	6	0.0436212	ANGPT2, CSF1, KIT, PTPN5, MAPK12, CACNG5	3.04541
Profile9	KEGG	KEGG_PATHWAY	fca04061:Viral protein interaction with cytokine and cytokine receptor	5	0.00257054	CXCL9, MCP-1, CSF1, LOC101094593, CCL5	8.526
Profile9	KEGG	KEGG_PATHWAY	fca04657:IL-17 signaling pathway	4	0.0254228	MCP-1, LOC101094593, MMP9, MAPK12	6.1944
Profile9	KEGG	KEGG_PATHWAY	fca05323:Rheumatoid arthritis	4	0.0260992	MCP-1, CSF1, LOC101094593, CCL5	6.13183
Profile9	KEGG	KEGG_PATHWAY	fca04620:Toll-like receptor signaling pathway	4	0.0267852	CXCL9, CCL5, SPP1, MAPK12	6.07051
Profile9	KEGG	KEGG_PATHWAY	fca05142:Chagas disease	4	0.0318574	MCP-1, NOS2, CCL5, MAPK12	5.67337

## Sheet: Omicron_Profile_BP
	Biological processes enriched after Omicron Variant infection in profil0 and profile9 (p.val ≤ 0.05)
Profile	GO_Term	Category	Term	Count	PValue	Genes	Fold Enrichment
Profile0	BP	GOTERM_BP_DIRECT	GO:0006508~proteolysis	16	0.0475944	CPB2, NAPSA, ACE, HGF, ADAM11, ADAM33, HP, GZMB, PRSS12, C2, ADAMTS4, ADAMTS2, ADAMTS8, ADAMTS9, CPA5, LTF	1.71725
Profile0	BP	GOTERM_BP_DIRECT	GO:0007155~cell adhesion	14	0.000352029	SPON1, EGFL6, LAMA2, ICAM4, NPNT, THBS4, PARD3B, EFNB2, CLDN11, CCN5, PCDHB3, TGFBI, THSD7A, VCL	3.29623
Profile0	BP	GOTERM_BP_DIRECT	GO:0030198~extracellular matrix organization	13	5.2309e-05	ECM2, EGFL6, COL16A1, COL13A1, NPNT, ADAMTS4, ADAMTS2, SMOC1, COL8A1, PTX3, TGFBI, ADAMTS8, ADAMTS9	4.3006
Profile0	BP	GOTERM_BP_DIRECT	GO:0008284~positive regulation of cell population proliferation	11	0.0230532	EFNB2, EPHA4, S100A1, KIF14, S1PR1, PLAC8B, S100P, IGF1, AVPR1A, KIF20B, CRLF2	2.28157
Profile0	BP	GOTERM_BP_DIRECT	GO:0001525~angiogenesis	10	0.00120863	HEY1, ANGPT1, EPAS1, GJA5, NPR3, S1PR1, TGFBI, RAMP1, GLUL, APOLD1	3.84329
Profile0	BP	GOTERM_BP_DIRECT	GO:0045087~innate immune response	10	0.043139	DNM3, C7, RARRES2, HMGB2, BPI, PTX3, LOC101096984, LOC101094346, C2, MSRB1	2.15098
Profile0	BP	GOTERM_BP_DIRECT	GO:0043066~negative regulation of apoptotic process	10	0.0495702	ANGPT4, OSR1, HGF, HTR2B, CD38, PLAC8B, HSPB1, IGF1, PTMS, AQP1	2.09915
Profile0	BP	GOTERM_BP_DIRECT	GO:0098609~cell-cell adhesion	8	0.0381111	ROBO2, COL13A1, ITGA8, ITGA7, ICAM4, FAT3, LOC101096984, CD34	2.5497
Profile0	BP	GOTERM_BP_DIRECT	GO:0006869~lipid transport	6	0.00280886	ABCA10, ABCA9, LOC101091381, APOA2, ABCA8, APOLD1	6.14927
Profile0	BP	GOTERM_BP_DIRECT	GO:0045669~positive regulation of osteoblast differentiation	6	0.00568332	SCUBE2, TMEM119, SOX11, IGF1, NPNT, LTF	5.22688
Profile0	BP	GOTERM_BP_DIRECT	GO:0007018~microtubule-based movement	6	0.0265697	CENPE, KIFC1, KIF14, KIF11, KIF20B, KIF15	3.56378
Profile0	BP	GOTERM_BP_DIRECT	GO:0045766~positive regulation of angiogenesis	6	0.0301381	CCBE1, CCL24, ANGPT4, HSPB1, CD34, AQP1	3.44629
Profile0	BP	GOTERM_BP_DIRECT	GO:0010951~negative regulation of endopeptidase activity	5	0.0069242	SERPINF1, SERPING1, TIMP3, SERPINI1, KNG1	6.5336
Profile0	BP	GOTERM_BP_DIRECT	GO:0048251~elastic fiber assembly	4	0.00035893	MFAP4, EFEMP2, MYH11, FBLN5	26.1344
Profile0	BP	GOTERM_BP_DIRECT	GO:0043129~surfactant homeostasis	4	0.00320455	NAPSA, EPAS1, SFTPD, ADGRF5	13.0672
Profile0	BP	GOTERM_BP_DIRECT	GO:0002042~cell migration involved in sprouting angiogenesis	4	0.00453959	EFNB2, LOC101093286, CLEC14A, SLIT2	11.6153
Profile0	BP	GOTERM_BP_DIRECT	GO:0007162~negative regulation of cell adhesion	4	0.0129281	EPHA4, ANGPT1, KNG1, RND1	8.04135
Profile0	BP	GOTERM_BP_DIRECT	GO:0000079~regulation of cyclin-dependent protein serine/threonine kinase activity	4	0.0158408	CCNB2, CDKN2C, CCNF, CCNJL	7.46697
Profile0	BP	GOTERM_BP_DIRECT	GO:0010811~positive regulation of cell-substrate adhesion	4	0.0174239	ECM2, EGFL6, COL8A1, NPNT	7.20949
Profile0	BP	GOTERM_BP_DIRECT	GO:0048167~regulation of synaptic plasticity	4	0.0266185	JPH4, RIMS2, ACE, CHRDL1	6.14927
Profile0	BP	GOTERM_BP_DIRECT	GO:0030041~actin filament polymerization	4	0.0287133	DIAPH3, GSN, FAM107A, MSRB1	5.97358
Profile0	BP	GOTERM_BP_DIRECT	GO:0090307~mitotic spindle assembly	4	0.0404517	KIFC1, NEK2, KIF11, KIF20B	5.22688
Profile0	BP	GOTERM_BP_DIRECT	GO:0045778~positive regulation of ossification	3	0.00941656	SCUBE2, ZBTB16, SOX11	19.6008
Profile0	BP	GOTERM_BP_DIRECT	GO:0035108~limb morphogenesis	3	0.0178115	PKDCC, NFIA, PCSK5	14.2551
Profile0	BP	GOTERM_BP_DIRECT	GO:2001256~regulation of store-operated calcium entry	3	0.0283832	JPH4, CD84, GRAMD2A	11.2005
Profile0	BP	GOTERM_BP_DIRECT	GO:0042157~lipoprotein metabolic process	3	0.0323436	LOC101091381, APOA2, APOLD1	10.4538
Profile0	BP	GOTERM_BP_DIRECT	GO:0003094~glomerular filtration	3	0.0365063	ADGRF5, CD34, AQP1	9.8004
Profile0	BP	GOTERM_BP_DIRECT	GO:0048593~camera-type eye morphogenesis	3	0.0365063	COL8A1, SOX11, AQP1	9.8004
Profile0	BP	GOTERM_BP_DIRECT	GO:0035759~mesangial cell-matrix adhesion	2	0.0377903	CCL21, CD34	52.2688
Profile0	BP	GOTERM_BP_DIRECT	GO:0072162~metanephric mesenchymal cell differentiation	2	0.0377903	OSR1, TCF21	52.2688
Profile0	BP	GOTERM_BP_DIRECT	GO:0072239~metanephric glomerulus vasculature development	2	0.0377903	OSR1, AQP1	52.2688
Profile0	BP	GOTERM_BP_DIRECT	GO:0046395~carboxylic acid catabolic process	2	0.0377903	PON3, PON1	52.2688
Profile0	BP	GOTERM_BP_DIRECT	GO:0044793~negative regulation by host of viral process	2	0.0377903	PTX3, LTF	52.2688
Profile9	BP	GOTERM_BP_DIRECT	GO:0045944~positive regulation of transcription by RNA polymerase II	9	0.0199533	MMP12, KAT2A, JAG1, CRTC1, WNT5A, WNT7A, NR1D1, SMYD3, LPIN3	2.62762
Profile9	BP	GOTERM_BP_DIRECT	GO:0006954~inflammatory response	7	0.000861494	CCL14, CCL25, MCP-1, NOS2, LOC101094593, CCL5, WNT5A	6.23867
Profile9	BP	GOTERM_BP_DIRECT	GO:0071346~cellular response to type II interferon	6	2.45935e-05	CCL14, CCL25, MCP-1, NOS2, CCL5, WNT5A	17.172
Profile9	BP	GOTERM_BP_DIRECT	GO:0045071~negative regulation of viral genome replication	5	2.17094e-05	RSAD2, OAS2, LOC101099332, OAS3, CCL5	29.8827
Profile9	BP	GOTERM_BP_DIRECT	GO:0070098~chemokine-mediated signaling pathway	5	4.6191e-05	CCL14, CCL25, MCP-1, LOC101094593, CCL5	24.7808
Profile9	BP	GOTERM_BP_DIRECT	GO:0071347~cellular response to interleukin-1	5	0.00011855	CCL14, CCL25, MCP-1, CCL5, NR1D1	19.5387
Profile9	BP	GOTERM_BP_DIRECT	GO:0030593~neutrophil chemotaxis	5	0.000317518	CCL14, CCL25, MCP-1, LOC101094593, CCL5	15.1643
Profile9	BP	GOTERM_BP_DIRECT	GO:0071356~cellular response to tumor necrosis factor	5	0.000540267	CCL14, CCL25, MCP-1, CCL5, NR1D1	13.195
Profile9	BP	GOTERM_BP_DIRECT	GO:0045087~innate immune response	5	0.0308584	UBA7, RSAD2, OAS2, LOC101099332, OAS3	4.18112
Profile9	BP	GOTERM_BP_DIRECT	GO:0048247~lymphocyte chemotaxis	4	0.000333967	CCL14, CCL25, MCP-1, CCL5	29.0289
Profile9	BP	GOTERM_BP_DIRECT	GO:0002548~monocyte chemotaxis	4	0.000498583	CCL14, CCL25, MCP-1, CCL5	25.4003
Profile9	BP	GOTERM_BP_DIRECT	GO:0043547~positive regulation of GTPase activity	4	0.00698327	CCL14, CCL25, MCP-1, CCL5	10.1601
Profile9	BP	GOTERM_BP_DIRECT	GO:0071222~cellular response to lipopolysaccharide	4	0.0142418	NOS2, LOC101094593, WNT5A, NR1D1	7.81547
Profile9	BP	GOTERM_BP_DIRECT	GO:0051607~defense response to virus	4	0.0393051	RSAD2, OAS2, LOC101099332, OAS3	5.27798
Profile9	BP	GOTERM_BP_DIRECT	GO:0070374~positive regulation of ERK1 and ERK2 cascade	4	0.0480198	CCL14, CCL25, MCP-1, CCL5	4.86712
Profile9	BP	GOTERM_BP_DIRECT	GO:0060700~regulation of ribonuclease activity	3	0.00034671	OAS2, LOC101099332, OAS3	101.601
Profile9	BP	GOTERM_BP_DIRECT	GO:0035313~wound healing, spreading of epidermal cells	3	0.00125129	MMP12, WNT7A, PLET1	55.4188
Profile9	BP	GOTERM_BP_DIRECT	GO:0048245~eosinophil chemotaxis	3	0.0042014	CCL14, MCP-1, CCL5	30.4803
Profile9	BP	GOTERM_BP_DIRECT	GO:0045214~sarcomere organization	3	0.017767	FHOD3, MYOM1, SIX4	14.5144
Profile9	BP	GOTERM_BP_DIRECT	GO:0042531~positive regulation of tyrosine phosphorylation of STAT protein	3	0.0237419	TSLP, CCL5, CRLF1	12.441
Profile9	BP	GOTERM_BP_DIRECT	GO:0032760~positive regulation of tumor necrosis factor production	3	0.0468524	OAS2, OAS3, WNT5A	8.58601
Profile9	BP	GOTERM_BP_DIRECT	GO:0032755~positive regulation of interleukin-6 production	3	0.0480421	TSLP, NOS2, WNT5A	8.46676
Profile9	BP	GOTERM_BP_DIRECT	GO:0050691~regulation of defense response to virus by host	2	0.0193236	MMP12, IFNLR1	101.601
Profile9	BP	GOTERM_BP_DIRECT	GO:0070106~interleukin-27-mediated signaling pathway	2	0.0335737	OAS2, LOC101099332	58.0578
Profile9	BP	GOTERM_BP_DIRECT	GO:0060054~positive regulation of epithelial cell proliferation involved in wound healing	2	0.038278	MMP12, WNT7A	50.8006
Profile9	BP	GOTERM_BP_DIRECT	GO:0062009~secondary palate development	2	0.0429597	WNT5A, WNT7A	45.1561
Profile9	BP	GOTERM_BP_DIRECT	GO:0001574~ganglioside biosynthetic process	2	0.0429597	ST8SIA2, ST8SIA6	45.1561
Profile9	BP	GOTERM_BP_DIRECT	GO:0090280~positive regulation of calcium ion import	2	0.0429597	MCP-1, STC1	45.1561
Profile9	BP	GOTERM_BP_DIRECT	GO:0010820~positive regulation of T cell chemotaxis	2	0.0476189	CCL5, WNT5A	40.6404

## Sheet: Omicron_Profile_KEGG
	KEGG pathways enriched after Omicron Variant infection in profil0 and profile9 (p.val ≤ 0.05)
Profile	Pathway	Category	Term	Count	PValue	Genes	Fold Enrichment
Profile0	KEGG	KEGG_PATHWAY	fca04151:PI3K-Akt signaling pathway	15	0.021128	ANGPT4, HSP90AA1, TNXB, CSF3R, LAMA2, VWF, ANGPT1, HGF, PPP2R5A, IGF1, THBS4, LOC101093286, ITGA8, GNG8, ITGA7	1.95119
Profile0	KEGG	KEGG_PATHWAY	fca04820:Cytoskeleton in muscle cells	13	0.00456712	MYBPC2, LAMA2, TPM2, TNNC1, ELN, FHL1, THBS4, CSRP2, DIAPH3, ITGA8, ITGA7, MYH11, VCL	2.57299
Profile0	KEGG	KEGG_PATHWAY	fca04510:Focal adhesion	10	0.0312525	TNXB, LAMA2, VWF, HGF, LOC101093286, ITGA8, ITGA7, IGF1, VCL, THBS4	2.27317
Profile0	KEGG	KEGG_PATHWAY	fca04015:Rap1 signaling pathway	10	0.0430063	ANGPT4, ANGPT1, ADORA2B, HGF, LOC101093286, ID1, IGF1, PLCB1, SKAP1, RAP1GAP	2.1457
Profile0	KEGG	KEGG_PATHWAY	fca04610:Complement and coagulation cascades	9	0.000485781	CPB2, F8, C7, VWF, SERPING1, A2M, LOC101094346, KNG1, C2	4.8619
Profile0	KEGG	KEGG_PATHWAY	fca04360:Axon guidance	9	0.0454011	SEMA5A, ROBO2, EFNB2, EPHA4, SEMA6A, ABLIM3, LOC101093286, SLIT2, RND1	2.25826
Profile0	KEGG	KEGG_PATHWAY	fca05410:Hypertrophic cardiomyopathy	8	0.00589989	ACE, LAMA2, TPM2, TNNC1, ITGA8, ITGA7, IGF1, CACNA1C	3.67344
Profile0	KEGG	KEGG_PATHWAY	fca04512:ECM-receptor interaction	7	0.0139271	TNXB, LAMA2, VWF, ITGA8, ITGA7, NPNT, THBS4	3.53215
Profile0	KEGG	KEGG_PATHWAY	fca04974:Protein digestion and absorption	7	0.0212598	CPB2, COL16A1, COL13A1, SLC7A8, XPNPEP2, ELN, COL8A1	3.21426
Profile0	KEGG	KEGG_PATHWAY	fca05414:Dilated cardiomyopathy	7	0.0252285	LAMA2, TPM2, TNNC1, ITGA8, ITGA7, IGF1, CACNA1C	3.09063
Profile0	KEGG	KEGG_PATHWAY	fca00982:Drug metabolism - cytochrome P450	6	0.00143486	MAOA, LOC101086441, FMO1, FMO2, LOC101083114, FMO3	7.0643
Profile0	KEGG	KEGG_PATHWAY	fca00330:Arginine and proline metabolism	6	0.00516389	LOC101100421, ALDH1B1, ALDH2, MAOA, SAT1, AGMAT	5.29822
Profile0	KEGG	KEGG_PATHWAY	fca01232:Nucleotide metabolism	6	0.0353618	PNP, ENTPD3, LOC109496736, GDA, NME3, XDH	3.27985
Profile0	KEGG	KEGG_PATHWAY	fca00983:Drug metabolism - other enzymes	5	0.0346159	LOC109496736, NME3, LOC101083114, XDH, CES1	4.02789
Profile0	KEGG	KEGG_PATHWAY	fca00430:Taurine and hypotaurine metabolism	4	0.00642833	LOC101086441, FMO1, FMO2, FMO3	10.204
Profile0	KEGG	KEGG_PATHWAY	fca00760:Nicotinate and nicotinamide metabolism	4	0.0485339	LOC101094108, BST1, PNP, CD38	4.83347
Profile9	KEGG	KEGG_PATHWAY	fca04060:Cytokine-cytokine receptor interaction	9	0.000407728	IL22RA1, CCL14, CCL25, MCP-1, TSLP, TNFSF15, LOC101094593, CCL5, IFNLR1	4.87809
Profile9	KEGG	KEGG_PATHWAY	fca04061:Viral protein interaction with cytokine and cytokine receptor	6	0.000262222	IL22RA1, CCL14, CCL25, MCP-1, LOC101094593, CCL5	10.2312
Profile9	KEGG	KEGG_PATHWAY	fca05164:Influenza A	6	0.00375523	MCP-1, NLRX1, RSAD2, OAS2, OAS3, CCL5	5.65575
Profile9	KEGG	KEGG_PATHWAY	fca04668:TNF signaling pathway	5	0.00642774	MCP-1, JAG1, LOC101094593, CCL5, MMP9	6.59838
Profile9	KEGG	KEGG_PATHWAY	fca04621:NOD-like receptor signaling pathway	5	0.0205576	MCP-1, NLRX1, OAS2, OAS3, CCL5	4.68403
Profile9	KEGG	KEGG_PATHWAY	fca04062:Chemokine signaling pathway	5	0.0325938	CCL14, CCL25, MCP-1, LOC101094593, CCL5	4.05783
