# Supplementary material for: Comparative temporal transcriptome analyses of SARS-CoV-2 delta and omicron variants ex-vivo infection in cat lung explant culture
Source: Front Cell Infect Microbiol. 2025 Oct 22;15:1553464. doi: 10.3389/fcimb.2025.1553464 (PMC12586921; doi:10.3389/fcimb.2025.1553464)
Supplement: Supplementary file 3 [file Table2.xlsx]

## Sheet: MCODE_Delta_Omicron_KEGG
	KEGG pathways of significant clusters having MCODE Score > 6 after Delta variant infection (pval <= 0.05)
Variant	Cluster	Score	Nodes	Edges	Category	Term	Count	PValue	Genes	Fold Enrichment
Delta	Cluster1	6.22	10	28	KEGG PATHWAY	fca04151:PI3K-Akt signaling pathway	7	9.43034e-08	ANGPT2, VWF, ANGPT1, HGF, KIT, FGF20, SPP1	19.7287
Delta	Cluster1				KEGG PATHWAY	fca04015:Rap1 signaling pathway	5	2.05991e-05	ANGPT2, ANGPT1, HGF, KIT, FGF20	23.2451
Delta	Cluster1				KEGG PATHWAY	fca04014:Ras signaling pathway	5	2.98021e-05	ANGPT2, ANGPT1, HGF, KIT, FGF20	21.1678
Delta	Cluster1				KEGG PATHWAY	fca04010:MAPK signaling pathway	5	7.67199e-05	ANGPT2, ANGPT1, HGF, KIT, FGF20	16.6369
Delta	Cluster1				KEGG PATHWAY	fca04510:Focal adhesion	3	0.0129657	VWF, HGF, SPP1	14.7756
	KEGG pathways of significant clusters having MCODE Score > 6 after Omicron variant infection (pval <= 0.05)
Variant	Cluster	Score	Nodes	Edges	Category	Term	Count	PValue	Genes	Fold Enrichment
Omicron	Cluster1	14.4	16	108	KEGG PATHWAY	fca04814:Motor proteins	6	5.05802e-07	CENPE, KIFC1, KIF14, KIF11, KIF20B, KIF15	27.9812
Omicron	Cluster1				KEGG PATHWAY	fca04110:Cell cycle	3	0.0106465	SGO1, CCNB2, BUB1	16.6845
Omicron	Cluster2	7.71	8	27	KEGG PATHWAY	fca04151:PI3K-Akt signaling pathway	6	1.82195e-06	ANGPT2, VWF, ANGPT1, HGF, SPP1, IGF1	19.0241
Omicron	Cluster2				KEGG PATHWAY	fca04510:Focal adhesion	4	0.000370319	VWF, HGF, SPP1, IGF1	22.1634
Omicron	Cluster2				KEGG PATHWAY	fca04015:Rap1 signaling pathway	4	0.000438891	ANGPT2, ANGPT1, HGF, IGF1	20.9206
Omicron	Cluster2				KEGG PATHWAY	fca04014:Ras signaling pathway	4	0.000577782	ANGPT2, ANGPT1, HGF, IGF1	19.0511
Omicron	Cluster2				KEGG PATHWAY	fca04010:MAPK signaling pathway	4	0.00116758	ANGPT2, ANGPT1, HGF, IGF1	14.9732
Omicron	Cluster2				KEGG PATHWAY	fca04066:HIF-1 signaling pathway	3	0.00329247	ANGPT2, ANGPT1, IGF1	29.1978

## Sheet: CytoHubba_Delta_Omicron_KEGG
	KEGG pathways of hubgenes for Delta variant infection (pval <= 0.05)
Category	Term	Count	PValue	Genes	Fold Enrichment
KEGG PATHWAY	fca04151:PI3K-Akt signaling pathway	6	1.98112e-05	VWF, ANGPT1, CSF1, HGF, SPP1, IGF1	13.8357
KEGG PATHWAY	fca04510:Focal adhesion	5	4.747e-05	VWF, HGF, SPP1, IGF1, VCL	20.1485
KEGG PATHWAY	fca04015:Rap1 signaling pathway	4	0.00142679	ANGPT1, CSF1, HGF, IGF1	15.215
KEGG PATHWAY	fca04014:Ras signaling pathway	4	0.00186837	ANGPT1, CSF1, HGF, IGF1	13.8553
KEGG PATHWAY	fca04010:MAPK signaling pathway	4	0.0037149	ANGPT1, CSF1, HGF, IGF1	10.8896
KEGG PATHWAY	fca04668:TNF signaling pathway	3	0.0068797	CSF1, CCL5, MMP9	21.2348
	KEGG pathways of hubgenes for Omicron variant infection (pval <= 0.05)
Category	Term	Count	PValue	Genes	Fold Enrichment
KEGG PATHWAY	fca04510:Focal adhesion	3	0.00715576	VWF, SPP1, IGF1	18.9972
KEGG PATHWAY	fca04151:PI3K-Akt signaling pathway	3	0.0209238	VWF, SPP1, IGF1	10.8709
